# Supplementary material for: Regeneration of Osteochondral Defects by Combined Delivery of Synovium-Derived Mesenchymal Stem Cells, TGF-β1 and BMP-4 in Heparin-Conjugated Fibrin Hydrogel
Source: Polymers (Basel). 2022 Dec 7;14(24):5343. doi: 10.3390/polym14245343 (PMC9780905; doi:10.3390/polym14245343)
Supplement: Supplementary file 1 [file polymers-14-05343-s001.zip]

Archive with 1 entries (1 files):
- polymers-1855253-supplementary.pdf
